# Supplementary material for: µ-PIV Measurements of Flows Generated by Photolithography-Fabricated Achiral Microswimmers
Source: Micromachines (Basel). 2019 Dec 10;10(12):865. doi: 10.3390/mi10120865 (PMC6953064; doi:10.3390/mi10120865)
Supplement: Supplementary file 1 [file micromachines-10-00865-s001.zip]

Archive with 2 entries (2 files):
- micromachines-656296-supplementary-cced.docx
- Movie 1.mp4
